# Supplementary material for: In-Context Learning for Data-Efficient Diabetic Retinopathy Detection via Multimodal Foundation Models
Source: Ophthalmol Sci. 2025 Sep 3;6(1):100934. doi: 10.1016/j.xops.2025.100934 (PMC12548082; doi:10.1016/j.xops.2025.100934)
Supplement: Supplementary File 1 [file mmc1.xlsx]

## Sheet: ICL_IDRiD_Binary_ICL_kNN_cosine
Fold	Sample Size	Sampling	Accuracy	ROC-AUC	Avg. Precision	F1 Score	ECE
0	0	kNN cosine	0.788462	0.847899	0.903449	0.825397	0.172513
0	3	kNN cosine	0.75	0.812605	0.902087	0.793651	0.180396
0	5	kNN cosine	0.884615	0.944538	0.971736	0.911765	0.0948041
0	10	kNN cosine	0.865385	0.894118	0.931169	0.895522	0.117881
0	20	kNN cosine	0.865385	0.871429	0.926457	0.892308	0.149781
1	0	kNN cosine	0.730769	0.780672	0.864287	0.758621	0.242284
1	3	kNN cosine	0.769231	0.819328	0.894638	0.8125	0.175742
1	5	kNN cosine	0.769231	0.845378	0.912813	0.828571	0.121644
1	10	kNN cosine	0.865385	0.894118	0.937457	0.895522	0.135188
1	20	kNN cosine	0.846154	0.892437	0.935284	0.875	0.168564
2	0	kNN cosine	0.769231	0.82521	0.888482	0.8	0.226731
2	3	kNN cosine	0.846154	0.87395	0.918399	0.888889	0.0670935
2	5	kNN cosine	0.846154	0.885714	0.924982	0.891892	0.0544946
2	10	kNN cosine	0.865385	0.905882	0.937754	0.901408	0.0865901
2	20	kNN cosine	0.846154	0.886555	0.927344	0.895522	0.120175
3	0	kNN cosine	0.673077	0.767227	0.842206	0.690909	0.28751
3	3	kNN cosine	0.730769	0.8	0.883946	0.774194	0.217512
3	5	kNN cosine	0.711538	0.784034	0.874258	0.761905	0.197667
3	10	kNN cosine	0.730769	0.72521	0.810806	0.78125	0.180454
3	20	kNN cosine	0.711538	0.762185	0.877031	0.761905	0.196419
4	0	kNN cosine	0.807692	0.815126	0.860258	0.84375	0.164435
4	3	kNN cosine	0.826923	0.867227	0.93277	0.869565	0.120317
4	5	kNN cosine	0.865385	0.904202	0.942371	0.898551	0.098117
4	10	kNN cosine	0.865385	0.904202	0.947374	0.898551	0.103091
4	20	kNN cosine	0.865385	0.9	0.934615	0.888889	0.170656
5	0	kNN cosine	0.846154	0.856303	0.886241	0.875	0.170254
5	3	kNN cosine	0.903846	0.911765	0.953297	0.923077	0.142508
5	5	kNN cosine	0.846154	0.905042	0.945143	0.888889	0.0888213
5	10	kNN cosine	0.923077	0.919328	0.947828	0.941176	0.122721
5	20	kNN cosine	0.884615	0.919328	0.953502	0.911765	0.0994474
6	0	kNN cosine	0.764706	0.821429	0.88528	0.806452	0.211619
6	3	kNN cosine	0.745098	0.747321	0.871089	0.816901	0.134038
6	5	kNN cosine	0.823529	0.840179	0.90919	0.876712	0.0646388
6	10	kNN cosine	0.862745	0.885714	0.928786	0.898551	0.111781
6	20	kNN cosine	0.764706	0.790179	0.877443	0.8125	0.158857
7	0	kNN cosine	0.764706	0.81875	0.898465	0.8	0.236068
7	3	kNN cosine	0.686275	0.742857	0.850467	0.75	0.2038
7	5	kNN cosine	0.803922	0.871429	0.930312	0.848485	0.154614
7	10	kNN cosine	0.784314	0.842857	0.908136	0.830769	0.16604
7	20	kNN cosine	0.705882	0.770536	0.87966	0.754098	0.212638
8	0	kNN cosine	0.666667	0.769896	0.862745	0.714286	0.256846
8	3	kNN cosine	0.705882	0.74827	0.86754	0.754098	0.192559
8	5	kNN cosine	0.803922	0.83564	0.905706	0.84375	0.138895
8	10	kNN cosine	0.823529	0.874567	0.928758	0.857143	0.16567
8	20	kNN cosine	0.803922	0.888408	0.934273	0.861538	0.135267
9	0	kNN cosine	0.72549	0.74654	0.796414	0.766667	0.201113
9	3	kNN cosine	0.705882	0.777682	0.844796	0.769231	0.165987
9	5	kNN cosine	0.764706	0.819204	0.89058	0.833333	0.0937163
9	10	kNN cosine	0.823529	0.887543	0.931612	0.865672	0.103477
9	20	kNN cosine	0.843137	0.83391	0.874488	0.878788	0.105112
