# Supplementary material for: In-Context Learning for Data-Efficient Diabetic Retinopathy Detection via Multimodal Foundation Models
Source: Ophthalmol Sci. 2025 Sep 3;6(1):100934. doi: 10.1016/j.xops.2025.100934 (PMC12548082; doi:10.1016/j.xops.2025.100934)
Supplement: Supplementary File 2 [file mmc2.xlsx]

## Sheet: ICL_IDRiD_Binary_ICL_random
Fold	Sample Size	Sampling	Accuracy	ROC-AUC	Avg. Precision	F1 Score	ECE
0	0	random	0.769231	0.831933	0.900122	0.806452	0.197924
0	3	random	0.75	0.817647	0.892087	0.8	0.154323
0	5	random	0.788462	0.863025	0.926116	0.835821	0.142549
0	10	random	0.846154	0.888235	0.932637	0.875	0.161364
0	20	random	0.846154	0.881513	0.926948	0.878788	0.139268
1	0	random	0.75	0.801681	0.883516	0.779661	0.235969
1	3	random	0.769231	0.814286	0.883593	0.818182	0.138999
1	5	random	0.807692	0.870588	0.925002	0.84375	0.162106
1	10	random	0.826923	0.876471	0.930682	0.857143	0.17837
1	20	random	0.788462	0.836975	0.902246	0.830769	0.153323
2	0	random	0.75	0.845378	0.904277	0.786885	0.223196
2	3	random	0.711538	0.745378	0.860513	0.787879	0.163305
2	5	random	0.788462	0.878151	0.929643	0.852941	0.125884
2	10	random	0.826923	0.868067	0.925647	0.861538	0.167346
2	20	random	0.923077	0.94958	0.971978	0.955224	0.130205
3	0	random	0.692308	0.773109	0.85989	0.703704	0.291677
3	3	random	0.711538	0.748739	0.860769	0.761905	0.206713
3	5	random	0.75	0.816807	0.891466	0.793651	0.19989
3	10	random	0.711538	0.790756	0.879853	0.745763	0.240156
3	20	random	0.75	0.792437	0.883484	0.786885	0.212367
4	0	random	0.692308	0.768067	0.839215	0.733333	0.219763
4	3	random	0.788462	0.780672	0.864179	0.825397	0.179016
4	5	random	0.807692	0.838655	0.916841	0.848485	0.129698
4	10	random	0.846154	0.878151	0.930569	0.875	0.16503
4	20	random	0.807692	0.852101	0.912457	0.83871	0.182095
5	0	random	0.769231	0.822689	0.889319	0.8	1.41405
5	3	random	0.865385	0.857983	0.890635	0.901408	0.0732697
5	5	random	0.903846	0.944538	0.964072	0.929577	0.0592812
5	10	random	0.846154	0.847899	0.899063	0.885714	0.0903756
5	20	random	0.884615	0.911765	0.941514	0.914286	0.0750629
6	0	random	0.705882	0.753571	0.835477	0.754098	0.229658
6	3	random	0.745098	0.769643	0.832443	0.8	0.164951
6	5	random	0.764706	0.841071	0.907263	0.818182	0.154244
6	10	random	0.764706	0.8	0.882118	0.8125	0.18374
6	20	random	0.764706	0.802679	0.863227	0.806452	0.202503
7	0	random	0.764706	0.815179	0.894827	0.793103	0.252844
7	3	random	0.686275	0.74375	0.871837	0.75	0.199135
7	5	random	0.823529	0.875	0.927534	0.865672	0.129932
7	10	random	0.745098	0.795536	0.891102	0.80597	0.1466
7	20	random	0.705882	0.739286	0.831494	0.761905	0.205851
8	0	random	0.627451	0.728374	0.839045	0.666667	0.27036
8	3	random	0.764706	0.811419	0.894669	0.819672	0.191515
8	5	random	0.784314	0.821799	0.884378	0.852941	0.107789
8	10	random	0.784314	0.844291	0.896117	0.84375	0.159258
8	20	random	0.823529	0.884083	0.92465	0.875	0.138199
9	0	random	0.647059	0.690311	0.788526	0.689655	0.235583
9	3	random	0.647059	0.677336	0.763109	0.709677	0.228039
9	5	random	0.843137	0.84083	0.889182	0.878788	0.124018
9	10	random	0.764706	0.790657	0.888814	0.818182	0.133849
9	20	random	0.784314	0.836505	0.905035	0.825397	0.154341
